# Supplementary material for: miR-31-5p Promotes Oxidative Stress and Vascular Smooth Muscle Cell Migration in Spontaneously Hypertensive Rats via Inhibiting FNDC5 Expression
Source: Biomedicines. 2021 Aug 13;9(8):1009. doi: 10.3390/biomedicines9081009 (PMC8393189; doi:10.3390/biomedicines9081009)
Supplement: Supplementary file 1 [file biomedicines-09-01009-s001.zip]

Archive with 1 entries (1 files):
- biomedicines-1293604-supplementary.pdf
